# Supplementary material for: Circulating Tissue Polypeptide-Specific Antigen in Pre-Diagnostic Pancreatic Cancer Samples
Source: Cancers (Basel). 2021 Oct 23;13(21):5321. doi: 10.3390/cancers13215321 (PMC8582400; doi:10.3390/cancers13215321)
Supplement: Supplementary file 1 [file cancers-13-05321-s001.zip]

Archive with 1 entries (1 files):
- cancers-1385070-supplementary.pdf
